# Supplementary material for: Monetizing the Burden of Childhood Asthma Due to Traffic Related Air Pollution in the Contiguous United States in 2010
Source: Int J Environ Res Public Health. 2021 Jul 25;18(15):7864. doi: 10.3390/ijerph18157864 (PMC8345553; doi:10.3390/ijerph18157864)
Supplement: Supplementary file 1 [file ijerph-18-07864-s001.zip]

Archive with 2 entries (2 files):
- Supplementary Calculations.xlsx
- Supplementary Tables.pdf
