# Supplementary material for: Monetizing the Burden of Childhood Asthma Due to Traffic Related Air Pollution in the Contiguous United States in 2010
Source: Int J Environ Res Public Health. 2021 Jul 25;18(15):7864. doi: 10.3390/ijerph18157864 (PMC8345553; doi:10.3390/ijerph18157864)
Supplement: Supplementary file 1 [file ijerph-18-07864-s001.zip › Supplementary Calculations.xlsx]

## Sheet: Sheet1
States	Per Person Direct Medical Costs	Number of Childhood Asthma Incidence Cases Related to TRAP	Total Direct Cost of Childhood Asthma Incidence Cases Related to TRAP	Total Abseentism Costs Given by study in Millions		Total Absenteeism Cost	Number of Children with Asthma and Employed Parents	Per Person Cost Indirect Medical Costs	Number of Childhood Asthma Incidence Cases Related to TRAP	Total Indirect Cost of Childhood Asthma Incidence Cases Related to TRAP	Total Indirect and Direct Costs of Childhood Asthma Incidence Cases Related to TRAP	Lower 95% CI of Childhood Asthma Incidence Cases Related to TRAP	Upper 95% CI of Childhood Asthma Incidence Cases Related to TRAP	Total Direct Cost of the Lower 95% CI of Childhood Asthma Incidence Cases Related to TRAP	Total Indirect Cost of the Lower 95% CI of Childhood Asthma Incidence Cases Related to TRAP	Total Direct and Indirect Cost of the Lower 95% CI of Childhood Asthma Incidence Cases Related to TRAP	Total Direct Cost of Upper 95% CI of Childhood Asthma Incidence Cases Related to TRAP	Total Indirect Cost of the Upper 95% CI of Childhood Asthma Incidence Cases Related to TRAP	Total Direct and Indirect Cost of of the Upper 95% CI of Childhood Asthma Incidence Cases Related to TRAP	State	Direct and Indirect Cost of one case	Total Asthma Cases Due to All Causes	Total Direct and Indirect Costs
Alabama	983	1330	1307390	16.1	1000000	1.61e+07	52100	309.021	1330	410998	1.71839e+06	1330	1330	1307390	410998	1.71839e+06	1307390	410998	1.71839e+06	Alabama	1392.97	11287	1.57224e+07
Arizona	833	4623	3850959	16.8	1000000	16800000	49800	337.349	4623	1.55957e+06	5.41053e+06	0	9273	0	0	0	7724409	3.12824e+06	1.08526e+07	Arizona	1267.88	21538	2.73076e+07
Arkansas	860	945	812700	9.5	1000000	9500000	33000	287.879	945	272045	1.08475e+06	945	945	812700	272045	1.08475e+06	812700	272045	1.08475e+06	Arkansas	1200.55	8178	9.81806e+06
California	864	19205	16593120	116.5	1000000	116500000	282900	411.806	19205	7.90874e+06	2.45019e+07	7854	30555	6785856	3.23433e+06	1.00202e+07	26399520	1.25827e+07	3.89823e+07	California	1234.99	75829	9.36484e+07
Colorado	1076	3292	3542192	14.5	1000000	14500000	37800	383.598	3292	1.2628e+06	4.805e+06	3291	3292	3541116	1.26242e+06	4.80354e+06	3542192	1.2628e+06	4.805e+06	Colorado	1350.57	14089	1.90281e+07
Connecticut	1084	1502	1628168	20.9	1000000	20900000	50200	416.335	1502	625335	2.2535e+06	818	2186	886712	340562	1.22727e+06	2369624	910108	3.27973e+06	Connecticut	1410.19	8265	1.16552e+07
Delaware	1032	386	398352	3.6	1000000	3600000	9500	378.947	386	146274	544626	26	746	26832	9852.63	36684.6	769872	282695	1.05257e+06	D.C.	1326.12	1433	1.90033e+06
D.C.	1023	313	320199	3	1000000	3000000	4900	612.245	313	191633	511832	313	314	320199	191633	511832	321222	192245	513467	Delaware	1336.08	1960	2.61872e+06
Florida	976	5863	5722288	59.3	1000000	59300000	185700	319.332	5863	1.87225e+06	7.59453e+06	5862	5864	5721312	1.87193e+06	7.59324e+06	5723264	1.87256e+06	7.59583e+06	Florida	1306.05	46005	6.00848e+07
Georgia	935	2772	2591820	39.4	1000000	39400000	115700	340.536	2772	943965	3.53579e+06	1353	4190	1265055	460745	1.7258e+06	3917650	1.42685e+06	5.3445e+06	Georgia	1287.6	19165	2.46769e+07
Idaho	993	571	567003	4	1000000	4000000	13100	305.344	571	174351	741354	571	571	567003	174351	741354	567003	174351	741354	Idaho	1408.17	4549	6.40576e+06
Illinois	1013	4509	4567617	53.6	1000000	53600000	142800	375.35	4509	1.69245e+06	6.26007e+06	186	8832	188418	69815.1	258233	8946816	3.31509e+06	1.22619e+07	Illinois	1331.47	18264	2.4318e+07
Indiana	1030	3852	3967560	23.3	1000000	23300000	74100	314.44	3852	1.21122e+06	5.17878e+06	2450	5254	2523500	770378	3.29388e+06	5411620	1.65207e+06	7.06369e+06	Indiana	1454.25	21263	3.09218e+07
Iowa	984	519	510696	10.4	1000000	10400000	33600	309.524	519	160643	671339	260	777	255840	80476.2	336316	764568	240500	1005068	Iowa	1313.26	4193	5.50649e+06
Kansas	973	787	765751	10.7	1000000	10700000	33500	319.403	787	251370	1.01712e+06	533	1040	518609	170242	688851	1011920	332179	1.3441e+06	Kansas	1296.94	5781	7.49763e+06
Kentucky	984	1532	1507488	14.3	1000000	14300000	47200	302.966	1532	464144	1.97163e+06	1532	1532	1507488	464144	1.97163e+06	1507488	464144	1.97163e+06	Kentucky	1318.94	10255	1.35257e+07
Louisiana	895	653	584435	15.7	1000000	15700000	51700	303.675	653	198300	782735	0	1449	0	0	0	1296855	440025	1.73688e+06	Louisiana	1203.76	5616	6.76029e+06
Maine	933	173	161409	5.4	1000000	5400000	16800	321.429	173	55607.1	217016	69	277	64377	22178.6	86555.6	258441	89035.7	347477	Maine	1292.85	2196	2.8391e+06
Maryland	929	2454	2279766	25.5	1000000	25500000	62200	409.968	2454	1.00606e+06	3.28583e+06	1501	3406	1394429	615362	2.00979e+06	3164174	1.39635e+06	4.56052e+06	Maryland	1274.89	12849	1.6381e+07
Massachusetts	997	2705	2696885	38.4	1000000	38400000	88300	434.881	2705	1.17635e+06	3.87324e+06	2705	2706	2696885	1.17635e+06	3.87324e+06	2697882	1.17679e+06	3.87467e+06	Massachusetts	1369.26	16311	2.2334e+07
Michigan	1121	4056	4546776	36.2	1000000	36200000	106300	340.546	4056	1.38125e+06	5.92803e+06	2554	5558	2863034	869754	3.73279e+06	6230518	1.89275e+06	8.12327e+06	Michigan	1421	24356	34609876
Minnesota	999	2045	2042955	22	1000000	22000000	59300	370.995	2045	758685	2.80164e+06	2045	2046	2042955	758685	2.80164e+06	2043954	759056	2.80301e+06	Minnesota	1286.23	13540	1.74156e+07
Mississippi	860	929	798940	9.5	1000000	9500000	34600	274.566	929	255072	1.05401e+06	275	1583	236500	75505.8	312006	1361380	434639	1.79602e+06	Mississippi	1168.36	9101	1.06332e+07
Missouri	907	1898	1721486	21.3	1000000	21300000	65300	326.187	1898	619103	2.34059e+06	443	3353	401801	144501	546302	3041171	1.0937e+06	4.13488e+06	Missouri	1252.38	15821	1.98139e+07
Montana	994	69	68586	2	1000000	2000000	6800	294.118	69	20294.1	88880.1	26	112	25844	7647.06	33491.1	111328	32941.2	144269	Montana	1319.93	866	1.14306e+06
Nebraska	972	494	480168	6.7	1000000	6700000	21400	313.084	494	154664	634832	298	690	289656	93299.1	382955	670680	216028	886708	Nebraska	1305.33	3775	4.92763e+06
Nevada	994	1377	1368738	6.7	1000000	6700000	20300	330.049	1377	454478	1.82322e+06	1377	1377	1368738	454478	1.82322e+06	1368738	454478	1.82322e+06	Nevada	1381.21	6904	9.53587e+06
New Hampshire	935	329	307615	6.1	1000000	6100000	17300	352.601	329	116006	423621	163	496	152405	57474	209879	463760	174890	638650	New Hampshire	1339.12	3017	4.04014e+06
New Jersey	1034	4155	4296270	53.1	1000000	53100000	127900	415.168	4155	1.72502e+06	6.02129e+06	2321	5989	2399914	963605	3.36352e+06	6192626	2.48644e+06	8.67907e+06	New Jersey	1320.52	17281	2.28199e+07
New Mexico	993	471	467703	5	1000000	5000000	15700	318.471	471	150000	617703	215	726	213495	68471.3	281966	720918	231210	952128	New Mexico	1318.73	3047	4.01818e+06
New York	1003	13504	13544512	113.7	1000000	113700000	268000	424.254	13504	5.72912e+06	1.92736e+07	7076	19932	7097228	3.00202e+06	1.00992e+07	19991796	8.45623e+06	2.8448e+07	New York	1344.46	53600	7.20632e+07
North Carolina	976	3390	3308640	35	1000000	35000000	106300	329.257	3390	1.11618e+06	4.42482e+06	3390	3391	3308640	1.11618e+06	4.42482e+06	3309616	1.11651e+06	4.42613e+06	North Carolina	976	26228	25598528
North Dakota	971	137	133027	2.3	1000000	2300000	7100	323.944	137	44380.3	177407	137	137	133027	44380.3	177407	133027	44380.3	177407	North Dakota	971	1591	1544861
Ohio	927	6165	5714955	41.7	1000000	41700000	124500	334.94	6165	2.0649e+06	7.77986e+06	3011	9319	2791197	1.0085e+06	3.7997e+06	8638713	3.1213e+06	1.176e+07	Ohio	927	36060	33427620
Oklahoma	944	1154	1089376	13.4	1000000	13400000	43400	308.756	1154	356304	1.44568e+06	620	1687	585280	191429	776709	1592528	520871	2.1134e+06	Oklahoma	944	8619	8136336
Oregon	997	1180	1176460	9.5	1000000	9500000	26400	359.848	1180	424621	1.60108e+06	282	2078	281154	101477	382631	2071766	747765	2.81953e+06	Oregon	997	8517	8491449
Pennsylvania	980	6305	6178900	59.7	1000000	59700000	172600	345.886	6305	2.18081e+06	8.35971e+06	1764	10846	1728720	610144	2.33886e+06	10629080	3.75148e+06	1.43806e+07	Pennsylvania	980	31595	30963100
Rhode Island	933	422	393726	5.1	1000000	5100000	13700	372.263	422	157095	550821	130	713	121290	48394.2	169684	665229	265423	930652	Rhode Island	933	2679	2499507
South Carolina	961	1371	1317531	15	1000000	15000000	50000	300	1371	411300	1728831	1371	1372	1317531	411300	1728831	1318492	411600	1730092	South Carolina	961	12420	11935620
South Dakota	972	176	171072	2.7	1000000	2700000	9400	287.234	176	50553.2	221625	176	176	171072	50553.2	221625	171072	50553.2	221625	South Dakota	972	2331	2265732
Tennessee	1096	2667	2923032	21.4	1000000	21400000	69400	308.357	2667	822389	3.74542e+06	2667	2667	2923032	822389	3.74542e+06	2923032	822389	3.74542e+06	Tennessee	1096	17197	18847912
Texas	961	14316	13757676	111.8	1000000	111800000	323700	345.382	14316	4.94448e+06	1.87022e+07	7776	20856	7472736	2.68569e+06	1.01584e+07	20042616	7.20328e+06	2.72459e+07	Texas	961	99084	95219724
Utah	991	1672	1656952	8.8	1000000	8800000	27000	325.926	1672	544948	2.2019e+06	1048	2295	1038568	341570	1.38014e+06	2274345	748000	3022345	Utah	991	8142	8068722
Vermont	934	126	117684	2.6	1000000	2600000	7800	333.333	126	42000	159684	81	171	75654	27000	102654	159714	57000	216714	Vermont	934	1285	1200190
Virginia	1011	3200	3235200	33.3	1000000	3.33e+07	86000	387.209	3200	1.23907e+06	4.47427e+06	3200	3201	3235200	1.23907e+06	4.47427e+06	3236211	1.23946e+06	4.47567e+06	Virginia	1011	18656	18861216
Washington	995	1703	1694485	19.6	1000000	19600000	48500	404.124	1703	688223	2.38271e+06	950	2456	945250	383918	1.32917e+06	2443720	992528	3.43625e+06	Washington	995	9559	9511205
West Virginia	1033	578	597074	5.1	1000000	5100000	17800	286.517	578	165607	762681	42	1114	43386	12033.7	55419.7	1150762	319180	1.46994e+06	West Virginia	1033	4003	4135099
Wisconsin	1081	2154	2328474	20	1000000	20000000	61400	325.733	2154	701629	3.0301e+06	1	4307	1081	325.733	1406.73	4655867	1.40293e+06	6.0588e+06	Wisconsin	1081	14694	15884214
Wyoming	992	138	136896	1.4	1000000	1400000	4100	341.463	138	47122	184018	138	138	136896	47122	184018	136896	47122	184018	Wyoming	992	1427	1415584
Total Costs:			129950707			1191600000				4.89494e+07	1.789e+08			73785005	2.72347e+07	1.0102e+08	186264165	7.0716e+07	2.5698e+08				9.01978e+08
											1.789e+08
